# Supplementary material for: Seroprevalence of Neutralizing Antibodies against Japanese Encephalitis Virus among Adolescents and Adults in Korea: A Prospective Multicenter Study
Source: Vaccines (Basel). 2020 Jun 19;8(2):328. doi: 10.3390/vaccines8020328 (PMC7350244; doi:10.3390/vaccines8020328)
Supplement: Supplementary file 1 [file vaccines-08-00328-s001.zip]

Archive with 1 entries (1 files):
- vaccines-826041-supplementary.tif
